# Supplementary material for: Exogenously Applied GA3 Enhances Morphological Parameters of Tolerant and Sensitive Cyclamen persicum Genotypes under Ambient Temperature and Heat Stress Conditions
Source: Plants (Basel). 2022 Jul 18;11(14):1868. doi: 10.3390/plants11141868 (PMC9316198; doi:10.3390/plants11141868)
Supplement: Supplementary file 1 [file plants-11-01868-s001.zip]

Archive with 1 entries (1 files):
- plants-1814018-supplementary.pdf
